# Supplementary material for: Identification of Specific Biomarkers and Pathways in the Treatment Response of Infliximab for Inflammatory Bowel Disease: In-Silico Analysis
Source: Life (Basel). 2023 Mar 2;13(3):680. doi: 10.3390/life13030680 (PMC10057676; doi:10.3390/life13030680)
Supplement: Supplementary file 1 [file life-13-00680-s001.zip]

Archive with 1 entries (1 files):
- life-2211618-supplementary.pdf
